# Supplementary material for: Microcurrent Reverses Cigarette Smoke-Induced Angiogenesis Impairment in Human Keratinocytes In Vitro
Source: Bioengineering (Basel). 2022 Sep 6;9(9):445. doi: 10.3390/bioengineering9090445 (PMC9495747; doi:10.3390/bioengineering9090445)
Supplement: Supplementary file 1 [file bioengineering-09-00445-s001.zip]

Archive with 1 entries (1 files):
- bioengineering-1880915-supplementary.pdf
